# Supplementary material for: Development of Focused Ultrasound-Assisted Nanoplexes for RNA Delivery
Source: Nanomaterials (Basel). 2024 Jun 25;14(13):1089. doi: 10.3390/nano14131089 (PMC11243722; doi:10.3390/nano14131089)
Supplement: Supplementary file 1 [file nanomaterials-14-01089-s001.zip]

Archive with 1 entries (1 files):
- nanomaterials-3058963-supplementary.pdf
